# Supplementary material for: Aniline Derivatives Containing 1-Substituted 1,2,3-Triazole System as Potential Drug Candidates: Pharmacokinetic Profile Prediction, Lipophilicity Analysis Using Experimental and In Silico Studies
Source: Pharmaceuticals (Basel). 2024 Nov 2;17(11):1476. doi: 10.3390/ph17111476 (PMC11597839; doi:10.3390/ph17111476)
Supplement: Supplementary file 1 [file pharmaceuticals-17-01476-s001.zip]

Archive with 1 entries (1 files):
- pharmaceuticals-3272668-supplementary.pdf
